# Supplementary material for: How do Australian social media users experience self-harm and suicide-related content? A National cross-sectional survey comparing young people and adults
Source: BMC Public Health. 2025 Dec 4;26:384. doi: 10.1186/s12889-025-25646-0 (PMC12853667; doi:10.1186/s12889-025-25646-0)
Supplement: Supplementary file 1 — Supplementary Material 1. [file 12889_2025_25646_MOESM1_ESM.xlsx]

## Sheet: Sheet1
Value/ Question	Variable	Description	Code	Lable
responseid	responseid
respid	respid
UserID	UserID
Child	PARTICIPANT RECRUITMENT METHOD	Indicates the method through which the respondent was recruited to participate in the survey, distinguishing between those recruited directly from panels and those referred by parents	1	Referred child
			2	Primary sample
	SCREENING AND QUOTA BUILDING
POSTCODE	POSTCODE	Please enter your postcode	-	-
HIDPCODE	AREA	Please indicate the area in which you live. (for quota purposes postcodes or areas have been converted to codes listed from 1-11)	1	Sydney
			2	Regional New South Wales (Inc. ACT)
			3	Melbourne
			4	Regional Victoria
			5	Brisbane
			6	Regional Queensland
			7	Adelaide
			8	Regional South Australia (Inc. NT)
			9	Perth
			10	Regional Western Australia
			11	Tasmania
AGE	AGE	What is your age?	-	-
HIDAGE	AGE GROUP	For quota purposes respondents' age have been converted to the age groups coded from 1 to 6	1	15-17
			2	18-25
			3	26-34
			4	35-49
			5	50-64
			6	65+
GENDER	GENDER (SCREENING)	What is your gender?	1	Man or male
			2	Woman or female
			98	Another gender
			99	Prefer not to answer
SEXUALORIENTATION	SEXUAL ORIENTATION (SCREENING)	Do you identify as Lesbian, Gay, Bisexual, Transgender, Queer, Asexual (LGBTQA+) or have an intersex variation?	1	Yes
			2	No
			99	Prefer not to answer
MIGRANT	MIGRANT	Were you born in Australia?	1	Yes, I was born in Australia
			2	No, I was NOT born in Australia
BoostedQuotas	QUOTA GROUPS		1	LGBTQIA+ quota
			2	Migrant quota
			3	Age 15 to 25 quota
			4	General Population quota
CONSENT1	CONSENT (PARENTS)	Consent to participate in the survey (from parents and carers) where a minor was recruited directly	1	Yes
CONSENT	CONSENT	Consent to participate in the survey (all participants including adults and minors)	1	Yes
	QUESTIONNAIRE BODY
Q1_1	Gender_ Man or male	What is the best term to describe your gender?	1	Man or male
Q1_2	Gender_ Woman or female		2	Woman or female
Q1_3	Gender_ Trans man		3	Trans man
Q1_4	Gender_ Trans woman		4	Trans woman
Q1_5	Gender_ Sistergirl		5	Sistergirl
Q1_6	Gender_ Brotherboy		6	Brotherboy
Q1_7	Gender_ Non-binary		7	Non-binary
Q1_8	Gender_ Trans		8	Trans
Q1_9	Gender_ Transgender		9	Transgender
Q1_10	Gender_ Trans masculine		10	Trans masculine
Q1_11	Gender_ Trans feminine		11	Trans feminine
Q1_12	Gender_ Genderqueer		12	Genderqueer
Q1_13	Gender_ Genderfluid		13	Genderfluid
Q1_14	Gender_ Agender		14	Agender
Q1_97	Gender_ Questioning/don’t know		97	Questioning/don’t know
Q1_98	Gender_ Other		98	Other
Q1_98_other	GENDER_ 98		-
Q1_99	Gender_ Prefer not to answer		99	Prefer not to answer
Q2	SEX AT BIRTH	What was your sex recorded at birth?	1	Male
			2	Female
			98	I use a different term
			99	Prefer not to answer
Q2_98_other	SEX AT BIRTH_ 98		-	-
Q3	INTERSEX	Were you born with a variation of sex characteristics (sometimes called 'intersex')?	1	Yes
			2	No
			97	Don’t know
			99	Prefer not to answer
Q4	SEXUAL ORIENTATION	Which of these terms best describes your sexual orientation?	1	Straight (heterosexual)
			2	Lesbian
			3	Gay
			4	Bisexual
			5	Queer
			6	Asexual
			7	Pansexual
			97	Don’t know or questioning
			98	Other
			99	Prefer not to answer
Q4_98_other	SEXUAL ORIENTATION_98		-
Q5	COUNTRY OF BIRTH	What is your country of birth? (DROP-DOWN MENU)	1	Afghanistan
			2	Argentina
			3	Austria
			4	Bangladesh
			5	Bosnia And Herzegovina
			6	Brazil
			7	Burma
			8	Cambodia
			9	Canada
			10	Chile
			11	China
			12	Croatia
			13	Cyprus
			14	Czech Republic
			15	Denmark
			16	East Timor
			17	Egypt
			18	El Salvador
			19	Estonia
			20	Fiji
			21	Finland
			22	France
			23	Germany
			24	Greece
			25	Hong Kong
			26	Hungary
			27	India
			28	Indonesia
			29	Iran
			30	Iraq
			31	Ireland (Republic Of)
			32	Israel
			33	Italy
			34	Japan
			35	Kenya
			36	Kosovo
			37	Laos
			38	Latvia
			39	Lebanon
			40	Lithuania
			41	Macau
			42	Macedonia (The Former Yugoslav Republic Of)
			43	Malaysia
			44	Malta
			45	Mauritius
			46	Montenegro
			47	Netherlands
			48	New Zealand
			49	North Korea
			50	Pakistan
			51	Papua New Guinea
			52	Philippines
			53	Poland
			54	Portugal
			55	Romania
			56	Russia
			57	Samoa
			58	Serbia
			59	Singapore
			60	Slovenia
			61	South Africa
			62	South Korea
			63	Spain
			64	Sri Lanka
			65	Sudan
			66	Sweden
			67	Switzerland
			68	Syria
			69	Taiwan
			70	Thailand
			71	The Caribbean
			72	Tibet
			73	Tonga
			74	Turkey
			75	Ukraine
			76	United Kingdom (England, Scotland, Wales, Northern Ireland)
			77	Uruguay
			78	Usa
			79	Vietnam
			80	Yugoslavia (The Former)
			81	Zimbabwe
			82	Palestine
			95	Australia
			97	Other Country (Please specify)
Q5_98_other	COUNTRY OF BIRTH_98		-	-
Q6	REASONS FOR MIGRATION	What was the main reason why you moved to Australia?	1	For education
			2	For work
			3	For family
			4	As an asylum seeker or refugee
			98	Other
			99	Prefer not to answer
Q6_98_other	REASONS FOR MIGRATION_98		-	-
Q7	AGE MOVED TO AUSTRALIA	At what age did you move to Australia?	-	-
Q8	ABORIGINAL OR TORRES STRAIT ISLANDER ORIGIN	Are you of Aboriginal or Torres Strait Islander origin?	1	Yes, Aboriginal
			2	Yes, Torres Strait Islander
			3	Yes, both Aboriginal and Torres Strait Islander
			4	No
			99	Prefer not to answer
Q9	MAIN LANGUAGE SPOKEN AT HOME	What is the main language you speak at home?	1	English
			2	Mandarin
			3	Arabic
			4	Cantonese
			5	Vietnamese
			6	Italian
			7	Greek
			8	Hindi
			9	Spanish
			10	Punjabi
			98	Other
			99	Prefer not to answer
Q9_98_other	MAIN LANGUAGE SPOKEN AT HOME_98		-
		Social media experiences
Q10	Seen_SelfHarm_Suicide_Content	Have you ever seen any content about self-harm or suicide on social media?	1	Yes
			2	No
Q11_1	PLATFORMS SEEN CONTENT_ BEREAL	On which platform/s? Platforms seen content_	1	BeReal
Q11_2	PLATFORMS SEEN CONTENT_ DISCORD		2	Discord
Q11_3	PLATFORMS SEEN CONTENT_ FACEBOOK		3	Facebook
Q11_4	PLATFORMS SEEN CONTENT_ GAB		4	Gab
Q11_5	PLATFORMS SEEN CONTENT_ GOOGLE CHAT		5	Google Chat
Q11_6	PLATFORMS SEEN CONTENT_ INCEL.IS		6	Incel.is
Q11_7	PLATFORMS SEEN CONTENT_ INSTAGRAM		7	Instagram
Q11_8	PLATFORMS SEEN CONTENT_ KIWI FARMS		8	Kiwi Farms
Q11_9	PLATFORMS SEEN CONTENT_ LINKEDIN		9	LinkedIn
Q11_10	PLATFORMS SEEN CONTENT_ MASTODON		10	Mastodon
Q11_11	PLATFORMS SEEN CONTENT_ MESSENGER		11	Messenger
Q11_12	PLATFORMS SEEN CONTENT_ PINTEREST		12	Pinterest
Q11_13	PLATFORMS SEEN CONTENT_ REDDIT		13	Reddit
Q11_14	PLATFORMS SEEN CONTENT_ RUMBLE		14	Rumble
Q11_15	PLATFORMS SEEN CONTENT_ SIGNAL		15	Signal
Q11_16	PLATFORMS SEEN CONTENT_ SKYPE		16	Skype
Q11_17	PLATFORMS SEEN CONTENT_ SNAPCHAT		17	Snapchat
Q11_18	PLATFORMS SEEN CONTENT_ STEAM		18	Steam
Q11_19	PLATFORMS SEEN CONTENT_ TELEGRAM		19	Telegram
Q11_20	PLATFORMS SEEN CONTENT_ THREADS		20	Threads
Q11_21	PLATFORMS SEEN CONTENT_ TIKTOK		21	TikTok
Q11_22	PLATFORMS SEEN CONTENT_ TRUTH SOCIAL		22	Truth Social
Q11_23	PLATFORMS SEEN CONTENT_ TUMBLR		23	Tumblr
Q11_24	PLATFORMS SEEN CONTENT_ TWITCH		24	Twitch
Q11_25	PLATFORMS SEEN CONTENT_ TWITTER		25	Twitter
Q11_26	PLATFORMS SEEN CONTENT_ WECHAT		26	WeChat
Q11_27	PLATFORMS SEEN CONTENT_ WEIBO		27	Weibo
Q11_28	PLATFORMS SEEN CONTENT_ WHATSAPP		28	WhatsApp
Q11_29	PLATFORMS SEEN CONTENT_ YOUTUBE		29	YouTube
Q11_30	PLATFORMS SEEN CONTENT_ 4 CHAN		30	4 Chan
Q11_98	PLATFORMS SEEN CONTENT_ OTHER		98	Other
Q11_98_other	PLATFORMS SEEN CONTENT_ 98		-
Q12	Age_First_Seen_Content	How old were you when you first saw content about self-harm or suicide on social media?	1	Under 11 years
			2	11-13 years
			3	14-16 years
			4	17-18 years
			5	Over 18 years
Q13	Searched for content	Have you ever searched for any content about self-harm or suicide on social media?	1	Yes
			2	No
			99	Prefer not to answer
q14a_coded_1	WERE SEARCHING FOR_SUICIDE DATA AND STATISTICS / PREVALENCE	Please tell us about what you were searching for on social media? (coding outputs added)	1	Yes (1), No (2)
q14a_coded_2	WERE SEARCHING FOR_SEEKING UNDERSTANDING, GENERAL INFORMATION AND PSYCHOLOGICAL INSIGHT INTO SELF-HARM AND SUICIDE		2	Yes (1), No (2)
q14a_coded_3	WERE SEARCHING FOR_VOLUNTARY ASSISTED DYING		3	Yes (1), No (2)
q14a_coded_4	WERE SEARCHING FOR_VARIOUS WAYS AND METHODS OF COMMITING SUICIDE AND SELF HARM		4	Yes (1), No (2)
q14a_coded_5	WERE SEARCHING FOR_AFTER-EFFECTS OF SELF-HARM OR SUICIDE (I.E. SIDE-EFFECTS OF FAILED ATTEMPTS, TREATMENTS, BODY TEMPERATURE ETC.)		5	Yes (1), No (2)
q14a_coded_6	WERE SEARCHING FOR_MENTAL HEALTH ISSUES (I.E. EATING DISORDERS, ANXIETY, DEPRESSION, SCHIZOPHRENIA, TRAUMA ETC.)		6	Yes (1), No (2)
q14a_coded_7	WERE SEARCHING FOR_MENTAL HEALTH SUPPORT, SERVICES AND AND PROFESSIONAL ORGANISATIONS		7	Yes (1), No (2)
q14a_coded_8	WERE SEARCHING FOR_SELF-HARM OR SUICIDE PREVENTION / COPING STRATEGIES / SEEKING HELP AND SUPPORT		8	Yes (1), No (2)
q14a_coded_9	WERE SEARCHING FOR_RELATABLE CONTENT AND LIVED EXPERIENCES OF SELF-HARM OR SUICIDE IDEATIONS/ATTEMPTS, OTHER INDIVIDUALS I COULD RELATE TO		9	Yes (1), No (2)
q14a_coded_10	WERE SEARCHING FOR_SUPPORT GROUPS/ RECOVERY FORUMS		10	Yes (1), No (2)
q14a_coded_11	WERE SEARCHING FOR_GENERAL INFORMATION TO HELP OTHERS/ HOW TO DEAL WITH INDIVIDUALS WHO SELF-HARM OR ARE SUICIDAL		11	Yes (1), No (2)
q14a_coded_12	WERE SEARCHING FOR_MOTIVES OR REASONS BEHIND SUICIDE ATTEMPTS OR SELF-HARM		12	Yes (1), No (2)
q14a_coded_13	WERE SEARCHING FOR_STORIES OR NEWS ABOUT INDIVIDUALS WHO HAVE COMMITTED SUICIDE (I.E. CELEBRITIES, FRIENDS, ACQUAINTANCES ETC.)		13	Yes (1), No (2)
q14a_coded_14	WERE SEARCHING FOR_SELF-HARM OR SUICIDE EXPRESSIVE WORKS (I.E. ART, MUSIC, SONGS, POEMS, MOVIES ETC.)		14	Yes (1), No (2)
q14a_coded_15	WERE SEARCHING FOR_QUOTES ABOUT SELF-HARM OR SUICIDE		15	Yes (1), No (2)
q14a_coded_16	WERE SEARCHING FOR_MEMES ABOUT SELF-HARM OR SUICIDE		16	Yes (1), No (2)
q14a_coded_17	WERE SEARCHING FOR_IMAGES/ PHOTOS OF SELF-HARM OR SUICIDE		17	Yes (1), No (2)
q14a_coded_18	WERE SEARCHING FOR_LIVESTREAMS/ VIDEOS OF SELF-HARM OR SUICIDE		18	Yes (1), No (2)
q14a_coded_19	WERE SEARCHING FOR_NEWS ARTICLES/ TRUE CRIME STORIES		19	Yes (1), No (2)
q14a_coded_20	WERE SEARCHING FOR_SOCIAL MEDIA PLATFORM (SPECIFIED)		20	Yes (1), No (2)
q14a_coded_21	WERE SEARCHING FOR_SEARCHING FOR INFORMATION UNRELATED TO SUICIDE OR SELF HARM /ACCIDENTAL EXPOSURE TO CONTENT		21	Yes (1), No (2)
q14a_coded_22	WERE SEARCHING FOR_OTHER (SPECIFY)		22	Yes (1), No (2)
q14a_coded_23	WERE SEARCHING FOR_DON'T KNOW/ CAN'T SAY		23	Yes (1), No (2)
q14a_coded_24	WERE SEARCHING FOR_NONSENSICAL		24	Yes (1), No (2)
Q14ax_99	WERE SEARCHING FOR_PREFER NOT TO ANSWER		99	Prefer not to answer
q14b_coded_1	WHY SEARCHED FOR CONTENT_I WANTED TO LEARN ABOUT SELF-HARM OR SUICIDE/ INCREASE GENERAL KNOWLEDGE/ INFORMATION	Please tell us about why you searched for content about self-harm or suicide on social media? (coding outputs added)	1	Yes (1), No (2)
q14b_coded_2	WHY SEARCHED FOR CONTENT_I WANTED TO KNOW MORE AFTER I HEARD/ READ ABOUT SELF-HARM OR SUICIDE NEWS ARTICLES/ TRUE CRIME STORIES		2	Yes (1), No (2)
q14b_coded_3	WHY SEARCHED FOR CONTENT_CURIOSITY/ I WANTED TO KNOW MORE AFTER I HAD HEARD/ READ ABOUT SELF-HARM OR SUICIDE, FOR ENTERTAINMENT / HUMOR		3	Yes (1), No (2)
q14b_coded_4	WHY SEARCHED FOR CONTENT_MENTAL HEALTH ISSUES (I.E. EATING DISORDERS, ANXIETY, DEPRESSION, BIPOLAR, POOR BODY IMAGE, TRAUMA, ABUSE ETC.)		4	Yes (1), No (2)
q14b_coded_5	WHY SEARCHED FOR CONTENT_INDIVIDUALS I KNEW HAD A MENTAL HEALTH DISORDER/ I WANTED TO HELP OTHERS WITH A MENTAL HEALTH DISORDER (I.E. ANXIETY, DEPRESSION, BIPOLAR ETC.)		5	Yes (1), No (2)
q14b_coded_6	WHY SEARCHED FOR CONTENT_AT RISK OF SELF-HARM/ I WAS SELF-HARMING		6	Yes (1), No (2)
q14b_coded_7	WHY SEARCHED FOR CONTENT_INDIVIDUALS I KNEW WERE AT RISK OF SELF-HARM/ HAD SELF-HARMED/ I WANTED TO HELP OTHERS THAT WERE COMMITING SELF-HARM		7	Yes (1), No (2)
q14b_coded_8	WHY SEARCHED FOR CONTENT_SUICIDAL IDEATION/ I WAS SUICIDAL		8	Yes (1), No (2)
q14b_coded_9	WHY SEARCHED FOR CONTENT_INDIVIDUALS I KNEW WERE SUICIDAL/ HAD COMMITTED SUICIDE/ I WANTED TO HELP OTHERS WITH SUICIDAL IDEATION		9	Yes (1), No (2)
q14b_coded_10	WHY SEARCHED FOR CONTENT_I WAS STRUGGLING/ LOOKING FOR MEANING/ SUPPORT IN LIFE/ TO HELP MYSELF (UNSPEC)		10	Yes (1), No (2)
q14b_coded_11	WHY SEARCHED FOR CONTENT_I WANTED TO FIND RELATABLE CONTENT/ I WANTED TO FEEL CONNECTED WITH OTHER INDIVIDUALS (I.E. THROUGH LIVED EXPERIENCE, EXPRESSIVE WORKS ETC.)		11	Yes (1), No (2)
q14b_coded_12	WHY SEARCHED FOR CONTENT_TO HELP MY MOOD/ I WAS FEELING DOWN/ POOR SELF-ESTEEM		12	Yes (1), No (2)
q14b_coded_13	WHY SEARCHED FOR CONTENT_TO PROVIDE SUPPORT/ HELP OTHERS (UNSPEC)		13	Yes (1), No (2)
q14b_coded_14	WHY SEARCHED FOR CONTENT_FOR ACADEMIC, PROFESSIONAL, OR RESEARCH PURPOSES		14	Yes (1), No (2)
q14b_coded_15	WHY SEARCHED FOR CONTENT_I WAS YOUNG/ NAÏVE/ IT WAS TRENDY AT THE TIME		15	Yes (1), No (2)
q14b_coded_16	WHY SEARCHED FOR CONTENT_OTHER (SPECIFY)		16	Yes (1), No (2)
q14b_coded_17	WHY SEARCHED FOR CONTENT_DON'T KNOW/ CAN'T SAY		17	Yes (1), No (2)
q14b_coded_18	WHY SEARCHED FOR CONTENT_NONSENSICAL		18	Yes (1), No (2)
Q14bx_99	WHY SEARCHED FOR CONTENT_PREFER NOT TO ANSWER		99	Prefer not to answer
Q15	SEEN_CONTENT_ACCIDENTALLY	Have you ever seen any content about self-harm or suicide on social media accidentally or that you did not search for?	1	Yes
			2	No
			99	Prefer not to answer
Q16	Platform_Seen_Accidentally BeReal	In your experience, on which social media platform are you most often likely to see content about self-harm or suicide accidentally?	1	BeReal
	Platform_Seen_Accidentally Discord		2	Discord
	Platform_Seen_Accidentally Facebook		3	Facebook
	Platform_Seen_Accidentally Gab		4	Gab
	Platform_Seen_Accidentally Google Chat		5	Google Chat
	Platform_Seen_Accidentally Incel.is		6	Incel.is
	Platform_Seen_Accidentally Instagram		7	Instagram
	Platform_Seen_Accidentally Kiwi Farms		8	Kiwi Farms
	Platform_Seen_Accidentally LinkedIn		9	LinkedIn
	Platform_Seen_Accidentally Mastodon		10	Mastodon
	Platform_Seen_Accidentally Messenger		11	Messenger
	Platform_Seen_Accidentally Pinterest		12	Pinterest
	Platform_Seen_Accidentally Reddit		13	Reddit
	Platform_Seen_Accidentally Rumble		14	Rumble
	Platform_Seen_Accidentally Signal		15	Signal
	Platform_Seen_Accidentally Skype		16	Skype
	Platform_Seen_Accidentally Snapchat		17	Snapchat
	Platform_Seen_Accidentally Steam		18	Steam
	Platform_Seen_Accidentally Telegram		19	Telegram
	Platform_Seen_Accidentally Threads		20	Threads
	Platform_Seen_Accidentally TikTok		21	TikTok
	Platform_Seen_Accidentally Truth Social		22	Truth Social
	Platform_Seen_Accidentally Tumblr		23	Tumblr
	Platform_Seen_Accidentally Twitch		24	Twitch
	Platform_Seen_Accidentally Twitter		25	Twitter
	Platform_Seen_Accidentally WeChat		26	WeChat
	Platform_Seen_Accidentally Weibo		27	Weibo
	Platform_Seen_Accidentally WhatsApp		28	WhatsApp
	Platform_Seen_Accidentally YouTube		29	YouTube
	Platform_Seen_Accidentally 4 Chan		30	4 Chan
	Platform_Seen_Accidentally Other		98	Other
Q16_98_other	PLATFORM_SEEN_ACCIDENTALLY_98		-	-
Q17	ENGAGED_WITH_CONTENT	Have you ever engaged or interacted with someone else’s self-harm or suicide content on social media?	1	Yes
			2	No
			99	Prefer not to answer
Q18_1	ENGAGEMENT_TYPE - VIEWED	How have you engaged or interacted?	1	Viewed
Q18_2	ENGAGEMENT_TYPE - REACTED/LIKED		2	Reacted/liked
Q18_3	ENGAGEMENT_TYPE - RE-POSTED/SHARED OR RE-SHARED		3	Re-posted/shared or re-shared
Q18_4	ENGAGEMENT_TYPE - COMMENTED		4	Commented
Q18_98	ENGAGEMENT_TYPE - OTHER		98	Other
Q18_98_other	ENGAGEMENT_TYPE_98		-	-
Q19	Created_Content	Have you ever created content on/posted about self-harm or suicide on social media?	1	Yes
			2	No
Q20	Posts_Removed	To the best of your knowledge, have you ever had any of your own posts/content reported, censored, blurred, shadow banned, or removed by a social media platform because they included self-harm or suicide content?	1	Yes
			2	No
Q21	Emotional response_Posts_Removed	How did having your posts or content removed in this way make you feel?	1	Much better
			2	Somewhat better
			3	Neither better nor worse
			4	Somewhat worse
			5	Much worse
			97	Don’t know
Q21a	Feeling better_Posts_Removed	Please tell us why you think it made you feel better?	-	-
Q21ax_99	FEELING BETTER_POSTS_REMOVED_ PREFER NOT TO ANSWER		99	Prefer not to answer
Q21b	Feeling worse_Posts_Removed	Please tell us why you think it made you feel worse?	-	-
Q21bx_99	FEELING WORSE_POSTS_REMOVED)PREFER NOT TO ANSWER		99	Prefer not to answer
Q22	Participation in self-harm or suicide related online group	Are you part of a self-harm or suicide related online group/ forum/community, or do you follow an account focused on self-harm or suicide?	1	Yes
			2	No
			99	Prefer not to answer
Q23_1	Mood_Affected_by viewing content	When you see self-harm or suicide content on social media, how does it affect your mood?	1	Worsens my mood a lot
			2	Worsens my mood slightly
			3	Neither
			4	Improves my mood slightly
			5	Improves my mood a lot
			97	Don’t know
		Improving safety
Q24_1	Suggestions_For_SocialMedia_Companies _ Include content warnings	Which of the following do you think social media companies should do to make their platforms safer for their users, in relation to self-harm and suicide content?	1	Include content warnings
Q24_2	Suggestions_For_SocialMedia_Companies _ Include helplines		2	Include contact details of helplines in content warnings.
Q24_3	Suggestions_For_SocialMedia_Companies _ Use artificial inteligence		3	Use artificial intelligence (AI) to identify individuals who are at risk of suicide or are self-harming and send them links to support.
Q24_4	Suggestions_For_SocialMedia_Companies _ Redirect search results to helpful educational content		4	If users are searching for self-harm or suicide-related content redirect search results to helpful educational content.
Q24_5	Suggestions_For_SocialMedia_Companies _ Redirect search results to helplines		5	Redirect search results to helplines.
Q24_6	Suggestions_For_SocialMedia_Companies _ Prevent from appearing in suggested content		6	Prevent any self-harm or suicide content from appearing in suggested content.
Q24_7	Suggestions_For_SocialMedia_Companies _ Remove or censor any images depicting self-harm or suicide		7	Remove or censor any images depicting self-harm or suicide.
Q24_8	Suggestions_For_SocialMedia_Companies _ Nominate a contact person in suicidal crisis		8	Allow users to nominate people they would want the platform to contact if they were in suicidal crisis.
Q24_9	Suggestions_For_SocialMedia_Companies _ Restrict accounts repeatedly posting		9	If an individual repeatedly posts about self-harm/suicide, restrict their account.
Q24_10	Suggestions_For_SocialMedia_Companies _ Shadow ban self-harm/suicide content		10	Shadow ban self-harm/suicide content.
Q24_11	Suggestions_For_SocialMedia_Companies _ Include in-platform safety planning functions		11	Include in-platform safety planning functions.
Q24_12	Suggestions_For_SocialMedia_Companies _ Promote educational content		12	Promote educational content including prevention/interventional content
Q24_97	Suggestions_For_SocialMedia_Companies _ None of the above		97	None of the above
Q25_1	Suggestions_Livestream_Safety_ Include content warnings	What could social media companies do to make their platforms safer for their users in relation to livestreams focused on self-harm or suicide?	1	Include content warnings.
Q25_2	Suggestions_Livestream_Safety_ Remove the livestream immediately		2	Remove the livestream immediately.
Q25_3	Suggestions_Livestream_Safety_ Leave the livestream up for as long as possible		3	Leave the livestream up for as long as possible
Q25_4	Suggestions_Livestream_Safety_ Leave the livestream up for the poster/creator but make it invisible to others		4	Leave the livestream up for the poster/creator but make it invisible to others.
Q25_5	Suggestions_Livestream_Safety_ Turn off comments/disable interactions		5	Turn off comments/disable interactions.
Q25_6	Suggestions_Livestream_Safety_ Report to emergency services		6	Report to emergency services (e.g., police or ambulance).
Q25_7	Suggestions_Livestream_Safety_ Send the poster/creator links to helplines		7	Send the poster/creator links to helplines.
Q25_8	Suggestions_Livestream_Safety_ Send viewers links to helplines		8	Send viewers links to helplines.
Q25_9	Suggestions_Livestream_Safety_ Ban the creator from being able to create future livestreams		9	Ban the poster/creator from being able to create future livestreams.
Q25_10	Suggestions_Livestream_Safety_ Turn off sharing function		10	Turn off sharing function.
Q25_11	Suggestions_Livestream_Safety_ Block people from being able to take screenshots or to screen record		11	Block people from being able to take screenshots or to screen record.
Q25_97	Suggestions_Livestream_Safety_ None of the above		97	None of the above
q26_coded_1	ANYTHING ELSE PLATFORMS COULD DO TO KEEP THEIR USERS SAFE_NO/ NO FURTHER SUGGESTIONS/ NOT APPLICABLE/ ALL GOOD/ ALL OF THE ABOVE AS PER PREVIOUS QUESTIONS/ NO IDEA/ CAN'T THINK OF ANYTHING ELSE	Is there anything else platforms could do to keep their users safe? (coding outputs added)	1	Yes (1), No (2)
q26_coded_2	ANYTHING ELSE PLATFORMS COULD DO TO KEEP THEIR USERS SAFE_ACT ETHICALLY/ DO THE RIGHT THING/ BE SOCIALLY RESPONSIBLE/ ENSURE SAFETY AND SECURITY/ IMPLEMENT GUIDELINES/ CODE OF CONDUCT FOR ONLINE COMMUNITY/ USERS		2	Yes (1), No (2)
q26_coded_3	ANYTHING ELSE PLATFORMS COULD DO TO KEEP THEIR USERS SAFE_SOCIAL MEDIA PLATFORMS SHOULD BE HELD ACCOUNTABLE/ ENGAGEMENT IN POLICYMAKING/ GOVERNMENT TO REGULATE/ IMPLEMENT LAWS TO PROSECUTE/ PENALISE/ FINE		3	Yes (1), No (2)
q26_coded_4	ANYTHING ELSE PLATFORMS COULD DO TO KEEP THEIR USERS SAFE_IMPOSE RESTRICTIONS ON USERS UNDER 18 YEARS OLD/ ENFORCE AGE LIMIT POLICIES/ BETTER SCREENING PROCESS (I.E. USERS PROVIDE IDENTIFICATION TO VALIDATE PROOF OF AGE)/ MONITOR/ FILTER AGE-APPROPRIATE CO		4	Yes (1), No (2)
q26_coded_5	ANYTHING ELSE PLATFORMS COULD DO TO KEEP THEIR USERS SAFE_PREVENT ONLINE ANONYMITY/ FALSE/ MULTIPLE/ BOT ACCOUNTS/ STRINGENT SCREENING PROCESS FOR USERS TO SIGN UP WITH SOCIAL MEDIA PLATFORMS (I.E. PROVIDE IDENTIFICATION, TWO-FACTOR AUTHENTICATION, TRACKAB		5	Yes (1), No (2)
q26_coded_6	ANYTHING ELSE PLATFORMS COULD DO TO KEEP THEIR USERS SAFE_IMPLEMENT STRICTER PROTOCOLS/ MORE RESTRICTIONS (UNSPEC)/ ALGORITHMS/ PRIOR TO UPLOADING/ PROHIBIT SELF-HARM AND SUICIDE CONTENT/ KEYWORDS/ HASHTAGS/ MONITOR, MODERATE, BLOCK AND REMOVE INAPPROPRIAT		6	Yes (1), No (2)
q26_coded_7	ANYTHING ELSE PLATFORMS COULD DO TO KEEP THEIR USERS SAFE_PROACTIVELY MONITOR/ ZERO TOLERANCE APPROACH TO BULLYING/ TROLLING/ FALSE ACCUSATIONS/ HATE SPEECH/ NEGATIVE COMMENTS (I.E. DELETE COMMENTS, IDENTIFY TROLLS, LIFETIME BANS ETC.)		7	Yes (1), No (2)
q26_coded_8	ANYTHING ELSE PLATFORMS COULD DO TO KEEP THEIR USERS SAFE_DELAY/ DON'T ALLOW LIVESTREAMS TO ENSURE ACCURATE MONITORING/ MODERATING OF SELF-HARM AND SUICIDE CONTENT		8	Yes (1), No (2)
q26_coded_9	ANYTHING ELSE PLATFORMS COULD DO TO KEEP THEIR USERS SAFE_MORE STAFF/ SPECIFICALLY TRAINED STAFF TO PROVIDE QUALITY CONTENT MODERATION/ HUMAN INTERVENTION		9	Yes (1), No (2)
q26_coded_10	ANYTHING ELSE PLATFORMS COULD DO TO KEEP THEIR USERS SAFE_UTILISE ARTIFICIAL INTELLIGENCE TOOLS TO MONITOR/ DETECT/ TAKE IMMEDIATE ACTION (I.E. FILTER, BLOCK OR REMOVE SELF-HARM AND SUICIDE CONTENT)		10	Yes (1), No (2)
q26_coded_11	ANYTHING ELSE PLATFORMS COULD DO TO KEEP THEIR USERS SAFE_ENCOURAGE USERS TO REPORT/ IMPLEMENT AN ALERT SYSTEM/ HELP BUTTONS/ TAKE USER REPORTS SERIOUSLY/ IMMEDIATE ACTION/ IMPLEMENT A RAPID RESPONSE PROCESS (I.E. BLOCK AND REMOVE CONTENT AS SOON AS IT'S R		11	Yes (1), No (2)
q26_coded_12	ANYTHING ELSE PLATFORMS COULD DO TO KEEP THEIR USERS SAFE_BE PROACTIVE/ INTERVENE/ INTERACT/ HELP/ SUPPORT/ PROVIDE DETAILS/ LINKS/ ACCESS TO MENTAL HEALTH SERVICES (I.E. HELPLINES, COUNSELLORS, PSYCHOLOGISTS, DOCTORS ETC.)		12	Yes (1), No (2)
q26_coded_13	ANYTHING ELSE PLATFORMS COULD DO TO KEEP THEIR USERS SAFE_SOCIAL MEDIA PLATFORMS/ USERS TO ALERT AND REPORT TO EMERGENCY SERVICES/ AUTHORITIES TO RESPOND TO SELF-HARM OR SUICIDE INCIDENTS		13	Yes (1), No (2)
q26_coded_14	ANYTHING ELSE PLATFORMS COULD DO TO KEEP THEIR USERS SAFE_BLOCK/ BAN/ RESTRICT THE ACCOUNT OF THE POSTER/ CREATOR/ USERS/ REPEAT OFFENDERS FOR BREACH OF ONLINE COMMUNITY GUIDELINES (I.E. TAGGING, PROMOTING, SHARING SELF-HARM OR SUICIDE CONTENT ETC.)/ KEEP		14	Yes (1), No (2)
q26_coded_15	ANYTHING ELSE PLATFORMS COULD DO TO KEEP THEIR USERS SAFE_SOCIAL MEDIA PLATFORMS SHOULDN'T BE HELD ACCOUNTABLE FOR THE ACTIONS OF INDIVIDUALS/ THERE IS NO TECHNICAL SOLUTION TO A HUMAN PROBLEM/ IT'S A SOCIAL ISSUE/ INDIVIDUALS ARE RESPONSIBLE FOR THEIR OWN		15	Yes (1), No (2)
q26_coded_16	ANYTHING ELSE PLATFORMS COULD DO TO KEEP THEIR USERS SAFE_DON'T CENSOR THIS TYPE OF CONTENT/ DISCOURAGE INDIVIDUALS FROM ADDRESSING SELF-HARM AND SUICIDE ISSUES/ MODERATE AND REDIRECT USERS TO POSITIVE INSPIRATIONAL CONTENT/ INTERACTIONS/ ALLOW INDIVIDUALS		16	Yes (1), No (2)
q26_coded_17	ANYTHING ELSE PLATFORMS COULD DO TO KEEP THEIR USERS SAFE_IT'S IMPOSSIBLE TO MONITOR AND FULLY CONTROL CONTENT/ LIVESTREAMS/ THERE'S ONLY SO MUCH SOCIAL MEDIA PLATFORMS CAN DO/ INDIVIDUALS WILL ALWAYS FIND LOOPHOLES		17	Yes (1), No (2)
q26_coded_18	ANYTHING ELSE PLATFORMS COULD DO TO KEEP THEIR USERS SAFE_EXISTENCE OF THE INTERNET/ SOCIAL MEDIA PLATFORMS ARE THE PROBLEM/ THEY SHOULDN'T EXIST IN THE FIRST PLACE		18	Yes (1), No (2)
q26_coded_19	ANYTHING ELSE PLATFORMS COULD DO TO KEEP THEIR USERS SAFE_I DON'T USE SOCIAL MEDIA PLATFORMS/ COMPUTER-ILLITERATE/ I'M NOT QUALIFIED/ FAMILIAR ENOUGH WITH SOCIAL MEDIA PLATFORMS/ SELF-HARM AND SUICIDE CONTENT TO COMMENT/ LEAVE IT TO THE EXPERTS/ I DON'T MA		19	Yes (1), No (2)
q26_coded_20	ANYTHING ELSE PLATFORMS COULD DO TO KEEP THEIR USERS SAFE_OTHER (SPECIFY)		20	Yes (1), No (2)
q26_coded_21	ANYTHING ELSE PLATFORMS COULD DO TO KEEP THEIR USERS SAFE_NONSENSICAL		21	Yes (1), No (2)
Q26x_99	ANYTHING ELSE PLATFORMS COULD DO TO KEEP THEIR USERS SAFE_PREFER NOT TO ANSWER		99	Prefer not to answer
		Wellbeing
Q27_1	Wellbeing_ tired out for no good reason	During the last 30 days, about how often did you feel tired out for no good reason?		Likert scale: None of the time (1) A little of the time (2) Some of the time (3) Most of the time (4) All of the time (5)
Q27_2	Wellbeing_ nervous	During the last 30 days, about how often did you feel nervous?		Likert scale: None of the time (1) A little of the time (2) Some of the time (3) Most of the time (4) All of the time (5)
Q27_3	Wellbeing_ so nervous that nothing could calm you down	During the last 30 days, about how often did you feel so nervous that nothing could calm you down?		Likert scale: None of the time (1) A little of the time (2) Some of the time (3) Most of the time (4) All of the time (5)
Q27_4	Wellbeing_ hopeless	During the last 30 days, about how often did you feel hopeless?		Likert scale: None of the time (1) A little of the time (2) Some of the time (3) Most of the time (4) All of the time (5)
Q27_5	Wellbeing_ restless or fidgety	During the last 30 days, about how often did you feel restless or fidgety?		Likert scale: None of the time (1) A little of the time (2) Some of the time (3) Most of the time (4) All of the time (5)
Q27_6	Wellbeing_ so restless you could not sit still	During the last 30 days, about how often did you feel so restless you could not sit still?		Likert scale: None of the time (1) A little of the time (2) Some of the time (3) Most of the time (4) All of the time (5)
Q27_7	Wellbeing_ depressed	During the last 30 days, about how often did you feel depressed?		Likert scale: None of the time (1) A little of the time (2) Some of the time (3) Most of the time (4) All of the time (5)
Q27_8	Wellbeing_ everything was an effort	During the last 30 days, about how often did you feel that everything was an effort?		Likert scale: None of the time (1) A little of the time (2) Some of the time (3) Most of the time (4) All of the time (5)
Q27_9	Wellbeing_ so sad that nothing could cheer you up	During the last 30 days, about how often did you feel so sad that nothing could cheer you up?		Likert scale: None of the time (1) A little of the time (2) Some of the time (3) Most of the time (4) All of the time (5)
Q27_10	Wellbeing_ worthless	During the last 30 days, about how often did you feel worthless?		Likert scale: None of the time (1) A little of the time (2) Some of the time (3) Most of the time (4) All of the time (5)
		Self harm and suicide
Q28_1	Lived experience_ self harm	Do you have lived experience of self-harm or suicide?	1	Yes, I have self-harmed
Q28_2	Lived experience_ suicide		2	Yes, I have attempted suicide
Q28_3	Lived experience_ suicidal thoughts		3	Yes, I have had suicidal thoughts (also called suicidal ideation)
Q28_4	Lived experience_ someone important self-harmed or attempted suicide		4	Yes, someone important to me has self-harmed or attempted suicide
Q28_5	Lived experience_ bereaved by suicide		5	Yes, I have been bereaved by suicide
Q28_6	Lived experience_ No		6	No
Q28_99	Lived experience_ Prefer not to answer		99	Prefer not to answer
Q29	Carer of for someone with lived experience	Are you a carer for someone who self-harms, experiences suicidal ideation, or has attempted suicide?	1	Yes
			2	No
			99	Prefer not to answer
Q30	Self-harmed in the past 30 days	Have you self-harmed in the past 30 days?	1	Yes
			2	No
			99	Prefer not to answer
Q31	Suicidal thoughts in the past 30 days	Have you had thoughts of dying by suicide/ending your life in the past 30 days?	1	Yes
			2	No
			99	Prefer not to answer
Q32	Attempted suicide in the past 30 days	Have you attempted suicide/to end your life in the past 30 days?	1	Yes
			2	No
			99	Prefer not to answer
Q33	Person who has died by suicide	If you know more than one person who has died by suicide, please think of the person whose death had the strongest impact on you. Who was this person to you?	1	Family member
			2	Friend
			3	Romantic/sexual partner
			4	Community member
			5	Public figure or celebrity
			98	Other
			99	Prefer not to answer
Q33_98_other	PERSON WHO HAS DIED BY SUICIDE_98		-	-
Q34	Posted about a person died by suicide	Have you ever posted about/created content about a person who has died by suicide?	1	Yes
			2	No
			99	Prefer not to answer
Q35	Posted about a person died by suicide	Have you ever responded to someone else’s post about a person who has died by suicide?	1	Yes
			2	No
			99	Prefer not to answer
Q36_1	Sought support_ from a family member	Have you ever sought support to cope with self-harm, suicide, or suicide exposure-grief?	1	Yes, from a family member
Q36_2	Sought support_ from a friend		2	Yes, from a friend
Q36_3	Sought support_ from a teacher		3	Yes, from a teacher
Q36_4	Sought support_ from a community leader		4	Yes, from a community leader
Q36_5	Sought support_ from a a colleague		5	Yes, from a colleague
Q36_6	Sought support_ from a work manager		6	Yes, from a work manager
Q36_7	Sought support_ from a religious or spiritual leader		7	Yes, from a religious or spiritual leader
Q36_8	Sought support_ from a clinician		8	Yes, from a clinician
Q36_9	Sought support_ from someone else		9	Yes, someone else
Q36_9_other	Sought support_ from 98		-	-
Q36_10	Sought support_ No		10	No
Q36_99	Sought support_ Prefer not to answer		99	Prefer not to answer
		Social media experiences
Q37a_1	Effects of posting _ stops me self-harming/ makes me want to self-harm	This set of questions is about your experiences communicating on social media about self-harm and/or suicide. Using a scale from one to five, please indicate how posting about or creating content about suicide or self-harm on social media affects you in the following ways:		Likert scale: Stops me self-harming (1) (2) (3) (4) Makes me want to self-harm (5) Don't know (97)
Q37b_1	Effects of posting _ stops me being suicidal /makes me want to suicide			Likert scale: Stops me being suicidal (1) (2) (3) (4) Makes me want to suicide (5) Don't know (97)
Q37c_1	Effects of posting _ helpful/harmful			Likert scale: Is helpful (1) (2) (3) (4) Is harmful (5) Don't know (97)
Q38_1	Reasons posting is harmful_ Self-harm/suicide promoted and encouraged	Why do you think this content is harmful? Reasons posting is harmful_	1	Self-harm/suicide was promoted and encouraged
Q38_2	Reasons posting is harmful_ My self-harm/suicide ideation and urges increased		2	My self-harm/suicide ideation and urges increased
Q38_3	Reasons posting is harmful_ My self-harm/suicide intentions increased		3	My self-harm/suicide intentions increased
Q38_4	Reasons posting is harmful_ Learned new and different ways to self-harm/die by suicide		4	I learned new and different ways to self-harm/die by suicide
Q38_5	Reasons posting is harmful_ Felt influenced by others to self-harm/ attempt suicide		5	I felt influenced by other people to self-harm/ attempt suicide myself
Q38_6	Reasons posting is harmful_ Helped me prepare and plan for self-harm/suicide		6	It helped me prepare and plan for self-harm/suicide
Q38_7	Reasons posting is harmful_ My self-harm/suicide behaviour increased in frequency or severity		7	My self-harm/suicide behaviour increased in frequency or severity
Q38_8	Reasons posting is harmful_ People shared too much information		8	People shared too much information
Q38_9	Reasons posting is harmful_ People expected too much from me		9	People expected too much from me
Q38_10	Reasons posting is harmful_ Other people could be aggressive		10	Other people could be aggressive
Q38_11	Reasons posting is harmful_ People were unable to help me		11	People were unable to help me
Q38_12	Reasons posting is harmful_ Unable to help others		12	I was unable to help others
Q38_98	Reasons posting is harmful_ Other		98	Other
Q38_98_other	Reasons posting is harmful_98		-	-
Q38_97	Reasons posting is harmful_ None of the above		97	None of the above
Q38_99	Reasons posting is harmful_ Prefer not to answer		99	Prefer not to answer
Q39	Sought support on social media	Have you ever sought support on social media to cope with self-harm or suicide?	1	No
			2	Yes, from online friends who you also know in your offline world
			3	Yes, from online friends who you do not know in your offline world
			4	Yes, from both online friends who you know in your offline world and online friends you do not know in your offline world
			99	Prefer not to answer
Q40_1	Reasons sought support _ Free, easy to access to information and/or support	You told us above that you had sought support on social media to cope with self-harm or suicide. Why did you seek this support?	1	It was free, easy to access, and gave me immediate access to information and/or support
Q40_2	Reasons sought support _ Stigma-free environment		2	I liked the stigma-free environment
Q40_3	Reasons sought support _ Not able to access professional support		3	I wasn’t able to access professional support
Q40_4	Reasons sought support _ No one I could talk to in-person		4	There was no one I felt I could talk to in-person
Q40_5	Reasons sought support _ Connect with others with similar experiences		5	I wanted to connect with others with similar experiences
Q40_6	Reasons sought support _ Distract myself from self-harm or suicide		6	To distract myself from self-harm or suicide
Q40_7	Reasons sought support _ Access culturally appropriate support		7	I liked the fact that I could access culturally appropriate support
Q40_8	Reasons sought support _ Access support from people outside of my cultural group		8	I liked the fact that I could access support from people outside of my cultural group
Q40_9	Reasons sought support _ Access LGBTQA+ affirming support		9	I liked the fact that I could access LGBTQA+ affirming support
Q40_10	Reasons sought support _ Learn coping strategies		10	It helped me to learn coping strategies
Q40_11	Reasons sought support _ Not to worry or burden my friends and family		11	I did not want to worry or burden my friends and family
Q40_12	Reasons sought support _ Found people online who cared about me		12	I found people online who cared about me
Q40_13	Reasons sought support _ Found a sense of belonging and connection on social media		13	I found a sense of belonging and connection on social media
Q40_14	Reasons sought support _ Could turn to my online friends in times of need		14	I could turn to my online friends in times of need
Q40_98	Reasons sought support _ Other		98	Other
Q40_98_other	Reasons sought support _98		-	-
Q40_99	Reasons sought support _ Prefer not to answer		99	Prefer not to answer
Q41	As a consequence of seeing content_ self harmed	As a consequence of seeing self-harm or suicide content on social media, have you ever self-harmed?	1	Yes
			2	No
			99	Prefer not to answer
Q42	As a consequence of seeing content_ self-harmed in a similar way	Did you ever hurt or harm yourself in the same or in a similar way to that which was depicted in the content you saw?	1	Yes, in the same way
			2	Yes, in a similar way
			3	No
			4	Unsure
			99	Prefer not to answer
Q43	As a consequence of seeing content_ self-harmed increased frequency	As a consequence of seeing self-harm or suicide content on social media, have you ever increased the frequency of your self-harm?	1	Yes
			2	No
			99	Prefer not to answer
Q44	As a consequence of seeing content_ self-harmed increased severity	As a consequence of seeing self-harm or suicide content on social media, have you ever increased the severity of your self-harm?	1	Yes
			2	No
			99	Prefer not to answer
Q45	Type of social media _ causing you self-harm	Is there any other type of social media content that causes you to self-harm, or think about ending your own life/suicide?	-	-
Q45x_99	Type of social media _ causing you self-harm_ Prefer not to answer		99	Prefer not to answer
		Belief about suicide
Q46_1	Belief about suicide _ Risk that asking someone about suicide make them thinking about it	Please indicate how much you agree or disagree with the following statements about suicide:		Likert scale: STRONGLY DISAGREE (1) SOMEWHAT DISAGREE (2) NEITHER AGREE NOR DISAGREE (3) SOMEWHAT AGREE (4)STRONGLY AGREE (5) DON’T KNOW (97)
Q46_2	Belief about suicide _ Risk of making the situation worseif I try to help someone who is thinking about suicide			Likert scale: STRONGLY DISAGREE (1) SOMEWHAT DISAGREE (2) NEITHER AGREE NOR DISAGREE (3) SOMEWHAT AGREE (4)STRONGLY AGREE (5) DON’T KNOW (97)
Q46_3	Belief about suicide _ Suicide always occurs without warning signs			Likert scale: STRONGLY DISAGREE (1) SOMEWHAT DISAGREE (2) NEITHER AGREE NOR DISAGREE (3) SOMEWHAT AGREE (4)STRONGLY AGREE (5) DON’T KNOW (97)
Q46_4	Belief about suicide _ People considering suicide often send out warning signs			Likert scale: STRONGLY DISAGREE (1) SOMEWHAT DISAGREE (2) NEITHER AGREE NOR DISAGREE (3) SOMEWHAT AGREE (4)STRONGLY AGREE (5) DON’T KNOW (97)
Q46_5	Belief about suicide _ People who make suicidal threats rarely kill themselves			Likert scale: STRONGLY DISAGREE (1) SOMEWHAT DISAGREE (2) NEITHER AGREE NOR DISAGREE (3) SOMEWHAT AGREE (4)STRONGLY AGREE (5) DON’T KNOW (97)
Q46_6	Belief about suicide _ If someone wants to kill themselves, it is his or her own business and we should not interfere.			Likert scale: STRONGLY DISAGREE (1) SOMEWHAT DISAGREE (2) NEITHER AGREE NOR DISAGREE (3) SOMEWHAT AGREE (4)STRONGLY AGREE (5) DON’T KNOW (97)
		Helping someone
Q48_1	Supporting Ash	I am going to ask you about the difficulties and challenges of a person I will call Ash. Ash is not a real person, but there are people like them. ... How confident would you feel supporting Ash?		Likert Scale: Not at all confident (1) Not confident (2) Neither confident nor not confident (3) Confident (4) Extremely confident (5) Don’t Know (97)
Q49_1	Helping someone _Ask about how Ash is feeling	How likely is it that you would take the following actions:		Likert scale: VERY UNLIKELY (1) UNLIKELY (2) NEITHER LIKELY NOR UNLIKELY (3) LIKELY (4) VERY LIKELY (5) DON’T KNOW (97)
Q49_2	Helping someone _Listen to Ash’s problems without judgement			Likert scale: VERY UNLIKELY (1) UNLIKELY (2) NEITHER LIKELY NOR UNLIKELY (3) LIKELY (4) VERY LIKELY (5) DON’T KNOW (97)
Q49_3	Helping someone _Remind Ash what they have going for themselves			Likert scale: VERY UNLIKELY (1) UNLIKELY (2) NEITHER LIKELY NOR UNLIKELY (3) LIKELY (4) VERY LIKELY (5) DON’T KNOW (97)
Q49_4	Helping someone _ Ask how you can help Ash			Likert scale: VERY UNLIKELY (1) UNLIKELY (2) NEITHER LIKELY NOR UNLIKELY (3) LIKELY (4) VERY LIKELY (5) DON’T KNOW (97)
Q49_5	Helping someone _Try to solve Ash’s problems			Likert scale: VERY UNLIKELY (1) UNLIKELY (2) NEITHER LIKELY NOR UNLIKELY (3) LIKELY (4) VERY LIKELY (5) DON’T KNOW (97)
Q49_6	Helping someone _Reassure Ash that you know exactly how badly they feel			Likert scale: VERY UNLIKELY (1) UNLIKELY (2) NEITHER LIKELY NOR UNLIKELY (3) LIKELY (4) VERY LIKELY (5) DON’T KNOW (97)
Q49_7	Helping someone _Help Ash make an appointment with a professional			Likert scale: VERY UNLIKELY (1) UNLIKELY (2) NEITHER LIKELY NOR UNLIKELY (3) LIKELY (4) VERY LIKELY (5) DON’T KNOW (97)
Q49_8	Helping someone _Call a crisis line			Likert scale: VERY UNLIKELY (1) UNLIKELY (2) NEITHER LIKELY NOR UNLIKELY (3) LIKELY (4) VERY LIKELY (5) DON’T KNOW (97)
Q49_9	Helping someone _Go to an appointment with a professional			Likert scale: VERY UNLIKELY (1) UNLIKELY (2) NEITHER LIKELY NOR UNLIKELY (3) LIKELY (4) VERY LIKELY (5) DON’T KNOW (97)
Q49_10	Helping someone _Ask Ash if they have been thinking about killing themselves.			Likert scale: VERY UNLIKELY (1) UNLIKELY (2) NEITHER LIKELY NOR UNLIKELY (3) LIKELY (4) VERY LIKELY (5) DON’T KNOW (97)
Q49_11	Helping someone _Try to make them understand that suicide is wrong.			Likert scale: VERY UNLIKELY (1) UNLIKELY (2) NEITHER LIKELY NOR UNLIKELY (3) LIKELY (4) VERY LIKELY (5) DON’T KNOW (97)
Q49_12	Helping someone _ Ask if they had a means to kill themselves			Likert scale: VERY UNLIKELY (1) UNLIKELY (2) NEITHER LIKELY NOR UNLIKELY (3) LIKELY (4) VERY LIKELY (5) DON’T KNOW (97)
Q49_13	Helping someone _ Listen to why they want to die			Likert scale: VERY UNLIKELY (1) UNLIKELY (2) NEITHER LIKELY NOR UNLIKELY (3) LIKELY (4) VERY LIKELY (5) DON’T KNOW (97)
Q49_14	Helping someone _Tell Ash how much it will hurt their family and friends if they were to kill themselves			Likert scale: VERY UNLIKELY (1) UNLIKELY (2) NEITHER LIKELY NOR UNLIKELY (3) LIKELY (4) VERY LIKELY (5) DON’T KNOW (97)
Q49_15	Helping someone _ Ask Ash if have a plan for suicide			Likert scale: VERY UNLIKELY (1) UNLIKELY (2) NEITHER LIKELY NOR UNLIKELY (3) LIKELY (4) VERY LIKELY (5) DON’T KNOW (97)
Q50a	Prevention_Campaign_Message	If you were to run a national suicide prevention media campaign, what do you think the main message of that campaign should be?	-	-
Q50ax_99	Prevention_Campaign_Message_ Prefer not to answer		99	Prefer not to answer
Q50b	Campaign_Communication_Method	How do you think this message should be communicated? (for example, via particular social media platforms, via television or radio advertising, public transport or billboard advertising, etc).	-	-
Q50bx_99	Campaign_Communication_Method_Prefer not to answer		99	Prefer not to answer
	PARTICIPATION IN FUTURE RESEARCH
FUTURERESEARCH	FUTURE RESEARCH	Do you consent to Roy Morgan passing your contact details to Orygen?	1	Yes
			2	No
NOMINATEMINORS	NOMINATE MINORS	Are you a parent or legal guardian of a young person aged 15, 16 or 17?	1	Yes, I am the parent or guardian of a young person of this age
			2	No
CONSENT2	CONSENT FOR NOMINATED MINOR/S	I consent for my young person to participate in the survey.	1	Yes
			2	No
parental_consent_verification	PARENTAL CONSENT VERIFICATION	Verification of consent for minors recruited directly (Only those with verified consent has been included (coded as 1 for "Yes") are included, while those lacking parental consent verification are excluded from the dataset (coded as 2 for "No").	1	Yes
wts	WEIGHT 1	Weighted to 15+ general population (N = 22,211 '000)	-	-
	WEIGHT 2	Weighted back to the sample size (n = 3,663)	-	-
